# Supplementary material for: Lactoferrin/Calcium Phosphate-Modified Porous Ti by Biomimetic Mineralization: Effective Infection Prevention and Excellent Osteoinduction
Source: Materials (Basel). 2021 Feb 19;14(4):992. doi: 10.3390/ma14040992 (PMC7923298; doi:10.3390/ma14040992)
Supplement: Supplementary file 1 [file materials-14-00992-s001.zip]

Archive with 1 entries (1 files):
- materials-1072849-supplementary.pdf
